# Supplementary material for: Determination of Pesticide Residue Levels and Serum Paraoxonase 1 Protein Levels in Obese Children: A Case–Control Study
Source: Biomolecules. 2026 Mar 14;16(3):439. doi: 10.3390/biom16030439 (PMC13024204; doi:10.3390/biom16030439)
Supplement: Supplementary file 1 [file biomolecules-16-00439-s001.zip]

Archive with 1 entries (1 files):
- biomolecules-4162661-supplementary.pdf
